# Supplementary material for: Decoding Self vs. Non-Self: Alphavirus Cap0 Recognition and Immune Evasion
Source: Viruses. 2026 Apr 5;18(4):439. doi: 10.3390/v18040439 (PMC13120149; doi:10.3390/v18040439)
Supplement: Supplementary file 1 [file viruses-18-00439-s001.zip]

Archive with 1 entries (1 files):
- viruses-4211739-supplementary.eps
